# Supplementary material for: The spiral symbiosis of skill and interest: the psychological mechanism of their synergistic development in PE classes
Source: Front Psychol. 2026 Mar 30;17:1791070. doi: 10.3389/fpsyg.2026.1791070 (PMC13070935; doi:10.3389/fpsyg.2026.1791070)
Supplement: Supplementary file 1 [file Data_Sheet_1.zip]

Archive with 2 entries (2 files):
- Dataset_N620_Raw_Data.csv.csv
- Supplementary_Material_1_Questionnaire.docx.docx
