# Supplementary material for: The spiral symbiosis of skill and interest: the psychological mechanism of their synergistic development in PE classes
Source: Front Psychol. 2026 Mar 30;17:1791070. doi: 10.3389/fpsyg.2026.1791070 (PMC13070935; doi:10.3389/fpsyg.2026.1791070)
Supplement: Supplementary file 1 [file Data_Sheet_1.zip › Dataset_N620_Raw_Data.csv.csv]

ID	Gender	Age	Exp	Skill_1	Skill_2	Skill_3	Comp_1	Comp_2	Comp_3	Comp_4	Comp_5	Auto_1	Auto_2	Auto_3	Auto_4	Auto_5	Inter_1	Inter_2	Inter_3	Inter_4	Inter_5	Engage_1	Engage_2	Engage_3	Engage_4	Engage_5
1	1	22	3	5	3	4	7	5	5	6	5	7	6	6	7	5	4	4	4	5	4	3	3	3	3	4
2	2	21	4	5	7	5	5	5	6	4	5	6	5	5	6	4	2	4	3	4	3	4	4	3	3	3
3	2	24	2	2	3	2	4	4	3	5	4	4	4	4	4	6	3	4	4	4	3	1	3	3	3	3
4	2	24	2	4	5	5	6	5	7	6	4	6	5	6	6	4	4	4	4	4	3	2	2	2	4	3
5	1	24	5	5	5	4	4	3	3	4	3	6	5	5	6	6	4	4	4	4	5	4	4	4	4	4
6	1	25	5	4	3	2	3	2	3	1	3	4	4	6	5	5	3	3	2	3	2	4	3	3	4	3
7	1	23	2	3	3	4	3	4	3	3	4	5	3	4	4	5	4	4	4	5	4	3	4	3	3	3
8	2	23	5	6	7	5	5	5	5	6	5	2	4	4	4	4	4	4	3	4	3	4	3	3	3	4
9	2	19	3	7	7	7	6	7	6	5	5	7	6	6	5	6	6	5	4	3	4	3	4	4	4	4
10	2	21	2	6	5	5	5	4	4	5	5	4	5	3	3	3	4	4	3	4	3	3	3	2	3	3
11	1	24	5	5	5	4	5	5	5	5	6	6	6	5	7	6	4	4	5	4	3	4	4	3	3	4
12	2	23	2	5	5	6	5	6	5	5	5	5	6	6	5	5	5	4	5	4	4	4	3	4	3	2
13	2	25	4	4	5	5	4	6	5	6	7	3	3	3	3	3	3	2	3	1	3	2	2	2	2	3
14	1	19	1	2	3	2	2	3	2	3	4	6	5	6	6	6	5	4	4	2	4	3	2	3	3	2
15	1	22	2	5	6	5	4	4	5	4	4	6	5	4	5	4	3	3	3	3	2	1	2	1	1	2
16	1	19	1	2	2	1	2	2	3	2	3	5	6	5	6	4	2	2	2	2	3	1	1	2	2	2
17	1	23	5	4	4	4	5	4	5	3	5	3	5	4	4	4	4	5	4	4	4	4	4	3	4	3
18	1	20	1	5	7	4	5	6	4	4	5	5	7	4	3	5	4	4	4	4	4	3	3	3	4	3
19	1	25	2	6	6	6	4	4	5	5	4	4	6	4	5	5	4	4	5	3	3	3	4	4	3	3
20	1	20	4	4	4	4	5	4	5	5	5	5	6	7	6	7	5	5	4	4	4	3	2	1	2	2
21	2	24	5	5	6	5	6	5	5	5	5	4	5	4	4	5	2	2	2	2	3	3	1	2	3	2
22	1	20	2	5	4	4	4	4	3	3	3	7	7	5	6	6	3	3	3	4	3	4	3	2	4	3
23	1	24	5	3	3	3	2	4	3	4	4	6	5	6	6	6	4	3	4	2	3	2	2	2	2	2
24	1	24	3	5	4	4	5	4	4	5	4	6	4	4	5	6	2	3	3	3	3	3	4	3	3	3
25	1	23	1	4	5	5	4	3	4	4	4	5	5	5	3	4	3	3	2	4	3	3	2	3	2	2
26	2	20	3	6	4	3	3	3	3	3	3	5	6	5	4	5	4	4	4	3	4	3	4	3	3	3
27	1	24	2	6	5	7	5	6	5	5	5	4	5	3	4	3	4	4	4	5	3	4	3	4	5	4
28	1	21	4	5	6	4	4	5	5	6	5	6	3	5	5	4	5	4	5	5	3	3	3	2	4	3
29	2	22	5	4	4	5	5	4	5	4	5	3	4	6	3	3	3	4	2	3	2	4	3	1	4	2
30	1	19	1	4	4	4	4	5	5	4	5	6	4	5	5	4	4	3	3	5	4	2	3	3	1	2
31	2	19	5	4	3	3	3	4	4	4	4	6	3	5	5	5	3	3	3	4	2	3	3	3	4	3
32	1	23	2	4	6	4	4	4	2	4	4	6	3	5	4	4	2	4	3	2	2	2	2	2	3	2
33	1	20	5	5	6	6	6	6	5	4	5	5	5	6	7	6	4	5	3	3	3	1	3	3	2	3
34	2	20	1	7	7	7	6	6	5	6	6	5	5	5	5	5	5	4	5	5	5	3	6	4	5	4
35	2	24	2	2	4	4	3	3	3	4	2	5	5	5	4	6	3	3	2	3	3	2	2	4	3	3
36	2	25	5	3	5	3	4	5	3	3	2	6	5	7	6	7	2	3	4	4	3	3	3	3	3	2
37	1	18	4	2	3	2	3	4	3	5	2	5	7	5	6	7	3	3	4	4	4	2	2	3	3	1
38	1	24	2	5	5	5	5	4	5	5	5	4	5	5	5	5	5	5	3	3	4	3	3	4	4	4
39	2	22	2	5	5	4	5	4	4	5	5	5	5	5	7	6	4	4	5	4	4	3	4	4	3	3
40	1	21	4	6	5	5	5	5	5	6	6	4	4	5	4	4	3	3	2	4	4	3	1	2	2	1
41	1	19	3	4	4	3	4	3	5	5	3	5	5	5	6	6	4	4	5	5	4	5	4	4	4	3
42	1	24	1	3	4	2	4	6	5	4	6	5	7	5	6	6	4	3	4	3	3	2	4	1	3	3
43	1	18	3	7	7	7	6	7	5	6	6	3	3	3	3	3	5	3	4	4	4	4	4	4	4	2
44	2	18	5	7	5	5	5	6	5	4	4	4	5	6	5	5	4	5	5	4	4	2	3	4	3	2
45	1	24	4	4	4	4	4	4	5	4	6	6	6	7	5	7	5	4	4	4	3	3	4	3	5	4
46	2	23	3	5	6	6	5	5	5	5	4	4	3	5	4	4	4	5	3	3	4	4	4	5	5	5
47	1	19	2	5	4	7	4	4	5	5	5	4	4	5	5	4	4	4	4	4	5	4	4	4	4	5
48	1	23	5	4	4	5	3	4	3	5	3	3	3	6	4	5	2	2	2	3	3	2	2	2	1	2
49	1	21	5	2	3	3	4	3	3	2	3	2	4	3	3	3	2	4	3	2	3	2	3	2	4	3
50	1	18	3	4	2	4	3	4	3	5	4	3	4	5	6	6	4	4	2	4	3	3	2	3	2	1
51	2	18	3	3	4	2	4	4	4	3	4	5	5	5	3	6	5	6	5	4	5	4	4	4	4	4
52	2	22	4	5	5	5	4	4	5	4	5	6	5	5	5	4	3	4	3	3	4	2	2	3	2	2
53	2	21	1	5	5	6	6	6	6	5	5	6	5	4	7	5	3	4	4	4	4	3	2	2	4	4
54	2	18	3	6	6	6	5	5	5	6	6	4	4	4	4	4	4	4	4	4	4	4	3	4	4	3
55	2	21	3	2	2	2	2	2	3	2	3	3	4	5	4	5	2	3	4	2	3	2	1	1	1	1
56	2	19	2	6	6	6	5	5	6	5	5	6	5	5	5	4	4	5	5	5	4	4	2	4	2	4
57	1	20	5	6	7	7	6	7	7	7	7	4	5	3	3	4	5	5	6	4	5	4	4	5	4	5
58	1	18	1	7	7	7	6	5	6	5	6	5	6	5	5	5	4	3	4	5	6	3	3	4	4	4
59	1	22	2	1	1	1	2	3	2	3	2	6	5	4	5	6	2	2	2	2	3	1	2	2	2	2
60	1	19	4	7	6	7	7	7	7	7	7	5	4	5	4	5	5	5	3	5	5	5	4	2	3	3
61	1	24	4	5	4	6	4	4	4	4	4	7	4	5	5	7	3	3	3	3	3	3	4	3	3	4
62	1	21	3	5	3	4	4	6	4	5	3	3	4	5	5	4	3	5	3	4	4	2	2	4	2	3
63	2	24	3	5	5	5	5	3	3	4	4	4	4	5	6	5	3	3	3	3	4	3	3	4	3	4
64	1	23	4	3	2	2	2	3	2	4	3	4	5	6	4	5	4	3	3	3	2	2	2	3	1	3
65	1	19	3	5	6	5	5	6	6	7	6	3	4	4	4	2	3	3	4	4	3	2	3	2	2	4
66	1	24	1	6	6	6	5	7	5	4	4	6	5	4	6	5	5	4	5	4	5	4	5	5	5	4
67	1	25	3	7	5	7	4	5	5	4	4	5	4	5	4	5	5	4	4	5	4	4	4	2	4	3
68	2	25	5	5	4	5	4	5	5	4	5	3	4	4	4	4	3	4	2	3	3	1	1	1	1	2
69	1	18	3	4	5	5	5	5	5	7	6	6	5	7	7	6	3	4	4	4	5	2	5	4	3	4
70	2	21	2	1	2	2	3	3	3	4	3	6	6	5	5	6	3	3	3	3	4	3	2	2	4	3
71	2	20	1	3	4	3	4	3	3	2	3	2	5	3	5	4	4	4	3	3	3	4	4	4	3	4
72	1	19	2	2	1	2	3	3	2	3	3	5	3	4	4	4	4	3	3	4	4	3	3	1	2	3
73	1	18	2	5	5	4	3	5	4	3	4	4	4	5	5	4	3	3	2	3	3	3	1	1	2	1
74	2	22	5	1	4	4	5	4	6	5	5	4	3	6	3	4	4	3	5	4	5	3	4	4	5	4
75	2	23	1	5	4	4	5	4	4	5	5	7	6	7	5	5	4	4	5	5	4	4	4	4	3	4
76	2	21	1	4	5	3	5	5	5	5	6	5	5	4	4	5	4	5	4	4	4	4	4	4	3	3
77	2	19	1	5	6	7	6	6	3	5	4	2	3	4	4	4	4	4	4	4	3	3	3	2	1	2
78	1	25	1	6	6	7	6	5	5	6	5	3	4	3	4	3	4	3	4	4	4	3	4	3	3	2
79	1	19	1	5	7	5	5	5	6	4	5	6	5	6	6	5	4	5	6	6	6	4	4	4	3	5
80	1	20	5	3	4	6	3	3	4	4	3	6	5	7	7	6	4	5	4	4	5	4	3	3	2	4
81	2	25	3	4	3	3	4	2	2	2	2	5	5	5	5	6	4	4	4	4	5	3	2	3	2	2
82	2	20	2	5	6	6	5	6	7	5	5	4	3	5	3	3	3	4	3	3	2	1	1	2	2	3
83	1	22	1	3	3	3	4	5	3	4	4	5	4	4	5	4	3	3	4	3	3	2	2	2	2	3
84	1	23	3	2	4	2	4	4	4	5	4	5	6	5	5	7	2	2	3	2	3	2	3	2	2	1
85	1	22	3	4	5	4	5	2	4	3	3	3	5	6	5	5	2	3	2	3	2	3	3	2	4	3
86	1	18	2	5	3	5	4	4	4	5	4	4	2	2	3	3	1	2	1	1	1	2	3	1	2	2
87	2	18	5	5	4	5	4	5	5	4	4	7	7	6	7	7	4	4	4	5	3	3	4	3	4	2
88	2	22	4	6	5	6	6	6	6	6	7	6	6	6	6	6	5	5	5	5	5	3	4	5	5	3
89	2	23	4	6	5	5	5	5	5	6	5	6	4	6	5	6	4	3	5	5	3	3	3	3	4	3
90	1	22	3	4	5	5	4	5	5	5	5	3	3	3	2	3	2	3	2	3	4	2	4	3	3	4
91	1	23	2	7	7	6	6	6	6	6	7	4	4	5	4	4	5	5	5	5	5	2	3	3	2	3
92	2	23	4	6	6	7	5	5	7	6	6	3	2	1	4	3	4	4	2	4	3	4	2	3	2	2
93	2	24	3	4	4	5	4	3	4	5	4	7	7	7	6	7	3	3	3	3	3	2	1	1	3	1
94	2	25	5	4	4	3	4	5	4	4	4	5	4	5	5	5	2	3	3	3	3	2	3	3	4	3
95	2	21	4	4	4	4	5	4	4	4	4	7	7	7	7	7	5	5	4	5	5	4	3	3	3	2
96	1	23	3	4	5	5	6	6	5	5	6	7	6	6	7	7	6	4	4	4	4	3	3	2	3	3
97	1	20	3	5	5	6	4	4	6	5	4	3	4	5	5	2	2	3	3	3	3	3	2	2	3	3
98	1	23	1	6	7	5	7	7	6	7	6	3	4	5	5	2	5	4	5	5	4	4	4	4	3	3
99	1	23	5	5	3	2	3	3	4	4	4	6	5	5	5	6	4	3	3	5	4	3	2	2	3	3
100	1	23	1	3	4	4	5	5	5	6	5	4	3	2	2	1	4	4	4	4	3	3	3	2	3	3
101	1	24	2	6	6	7	6	5	5	5	7	3	4	3	5	5	3	5	4	4	4	3	3	2	3	2
102	2	25	1	3	5	3	5	5	4	5	5	4	3	4	5	4	3	3	5	4	3	4	4	3	3	4
103	1	24	1	3	2	4	4	3	4	3	3	7	6	7	6	7	3	3	4	4	3	2	2	4	4	4
104	1	18	4	5	5	6	4	3	3	3	3	4	5	5	4	5	2	2	2	2	3	1	2	2	2	2
105	2	24	3	4	3	3	3	4	4	4	4	3	4	6	4	6	3	3	3	3	3	2	2	2	1	2
106	1	20	5	7	7	6	6	6	7	6	6	4	3	4	4	4	5	4	4	5	5	3	4	4	4	3
107	1	20	1	5	3	4	3	4	4	3	4	5	7	6	6	7	3	3	4	4	3	2	3	3	4	3
108	2	24	5	5	5	5	2	4	5	5	3	3	4	4	5	3	3	3	4	3	4	2	3	4	5	3
109	1	25	1	7	6	7	5	4	5	6	5	5	5	6	5	3	3	4	4	3	4	3	4	3	4	2
110	1	22	2	6	7	7	4	5	3	4	4	4	5	3	4	4	3	3	3	3	2	2	1	2	1	1
111	1	21	1	6	6	6	6	6	3	5	4	3	3	3	5	2	3	3	3	4	5	1	2	4	2	2
112	1	25	4	7	6	5	5	5	4	5	5	2	4	4	4	4	3	3	3	3	3	5	4	3	5	4
113	2	24	3	4	4	3	3	5	2	2	3	4	4	4	4	4	1	1	1	2	1	1	1	1	1	1
114	2	23	2	4	4	2	5	4	4	4	3	5	6	3	3	5	3	3	2	2	3	1	2	1	1	1
115	2	19	1	5	5	5	5	6	5	6	5	4	4	5	4	4	5	4	4	3	4	3	4	3	3	4
116	2	21	5	5	5	6	6	5	4	5	4	4	5	3	5	5	5	6	5	5	5	3	2	3	2	3
117	2	21	2	2	2	2	3	3	3	3	2	4	5	5	3	5	2	2	2	1	2	1	1	1	1	1
118	1	20	2	5	6	5	4	4	3	2	4	6	6	6	5	6	3	3	3	3	2	1	3	2	2	2
119	2	21	1	6	5	6	5	7	6	6	7	4	7	5	5	6	5	4	6	5	5	4	4	5	5	5
120	1	24	2	2	3	3	2	4	3	2	3	6	4	6	4	4	4	2	5	4	3	3	3	3	2	3
121	2	23	5	6	7	4	7	5	6	6	6	4	6	4	4	5	4	5	3	4	4	4	4	2	3	4
122	2	23	2	5	5	4	4	3	2	4	4	4	3	3	5	3	2	3	3	3	2	2	1	3	2	3
123	1	18	5	5	7	6	4	7	6	7	5	3	3	1	1	4	4	5	4	4	5	2	3	2	3	2
124	1	23	1	6	4	5	5	5	4	4	4	5	6	6	5	6	4	5	4	5	4	4	4	3	4	3
125	1	25	3	5	4	5	3	3	3	3	2	6	5	4	6	6	4	3	4	3	4	4	3	1	3	2
126	1	23	2	5	3	4	5	4	3	4	4	4	4	3	3	4	2	1	2	2	2	1	2	3	3	2
127	2	20	3	4	5	3	5	4	3	3	4	4	6	6	5	5	4	4	4	4	4	4	3	4	4	3
128	2	23	5	4	3	4	4	4	5	5	5	5	4	4	4	3	3	2	2	2	3	1	1	1	1	1
129	1	18	2	4	4	4	4	4	3	4	4	6	5	4	6	5	5	4	4	5	4	3	2	3	4	5
130	1	19	4	6	6	7	6	6	6	5	7	4	4	5	6	5	5	5	4	5	4	4	2	2	3	4
131	1	24	3	4	3	4	3	2	4	4	4	6	7	6	5	6	5	3	3	4	4	3	3	3	3	4
132	1	20	2	7	4	6	3	5	6	6	6	3	6	6	4	3	3	3	4	3	4	1	2	2	2	3
133	1	25	3	4	3	4	3	4	3	3	4	6	6	5	5	6	3	2	2	2	3	1	1	1	2	2
134	1	19	2	5	5	4	6	5	6	6	6	4	6	6	6	5	4	3	4	4	5	3	3	4	3	4
135	2	20	1	5	5	6	4	4	3	4	4	4	4	6	3	3	4	3	4	4	3	2	4	2	2	4
136	1	22	3	4	3	2	4	3	2	4	4	3	3	3	5	5	3	3	4	3	4	2	3	2	3	3
137	1	21	4	5	5	6	5	4	6	4	5	6	5	4	5	5	4	4	5	4	4	3	4	3	4	3
138	2	22	4	4	2	3	3	4	2	3	4	5	4	3	4	5	3	3	3	4	3	3	3	2	3	3
139	1	23	5	4	4	4	6	5	6	6	6	5	5	5	4	5	4	3	4	3	5	3	3	4	3	4
140	2	19	2	3	3	4	2	3	3	3	4	5	7	6	6	5	3	4	3	3	4	4	3	3	2	3
141	2	23	3	3	4	4	3	3	3	4	3	3	5	4	5	5	2	4	2	2	3	2	1	3	3	2
142	1	21	5	7	6	6	6	6	6	5	6	2	3	3	4	4	5	5	5	5	4	4	4	4	4	4
143	1	20	3	7	5	7	5	5	4	5	5	5	4	5	4	3	3	3	3	3	4	2	3	3	3	3
144	1	21	2	3	4	4	4	5	5	4	5	7	7	6	6	6	4	5	4	4	4	3	3	3	4	4
145	1	18	4	4	6	5	4	4	4	4	5	5	5	4	6	5	5	5	3	4	3	3	1	2	2	3
146	1	21	1	7	6	5	6	6	5	5	6	4	2	3	2	5	4	5	5	4	5	3	4	4	3	5
147	2	18	4	5	5	6	5	5	4	5	6	3	4	1	3	2	5	3	4	3	3	3	2	3	4	4
148	1	21	5	3	4	4	3	2	3	3	3	4	3	4	5	3	1	2	3	3	2	1	1	1	1	1
149	1	24	1	5	3	4	4	5	5	5	5	5	4	5	4	5	5	3	4	4	4	3	3	3	3	5
150	1	18	5	6	5	5	6	7	5	6	6	5	7	5	5	5	4	4	4	4	4	3	2	2	2	3
151	2	19	2	6	6	5	5	5	6	5	5	5	7	5	6	7	4	5	4	4	4	4	6	4	5	6
152	1	23	1	5	7	6	6	5	4	6	5	7	6	5	4	4	3	4	3	4	3	2	2	3	1	2
153	1	25	5	3	3	3	3	4	3	4	4	4	3	4	3	4	4	3	4	5	3	2	2	1	3	2
154	1	23	2	3	1	1	4	4	4	4	4	4	4	4	5	4	4	2	4	2	3	2	2	2	2	3
155	2	22	4	6	6	5	5	5	5	5	4	3	3	2	2	4	3	4	4	3	5	3	2	4	4	4
156	1	23	2	3	4	3	5	3	5	4	4	6	7	7	7	7	4	4	5	4	4	4	4	3	3	3
157	2	20	3	5	6	7	5	5	6	4	6	6	6	4	5	5	5	4	5	4	5	3	4	3	5	5
158	2	24	2	3	4	5	3	5	5	5	5	5	7	5	6	6	6	4	4	4	4	3	2	3	4	4
159	1	21	2	5	4	5	4	3	4	2	3	4	3	5	4	3	3	3	3	3	4	2	1	2	1	1
160	2	22	3	3	4	4	3	3	2	4	4	5	6	6	7	7	5	5	4	5	6	4	4	3	4	4
161	1	20	5	2	2	3	3	4	3	3	3	4	5	3	4	6	2	3	2	2	3	1	1	1	2	1
162	2	20	5	6	6	5	6	5	6	6	6	3	3	4	4	5	3	4	3	3	3	3	3	3	3	3
163	2	18	2	7	6	7	6	6	5	6	5	5	5	5	4	5	4	5	5	4	4	4	4	4	5	4
164	1	23	3	5	6	5	5	5	5	5	4	6	5	4	6	4	3	3	1	4	3	2	3	2	2	3
165	1	19	3	5	4	4	5	4	4	4	5	3	4	3	5	4	5	4	4	3	4	3	3	4	3	2
166	2	25	4	2	3	2	3	2	3	1	3	4	3	3	4	4	2	2	3	1	1	1	1	2	1	2
167	1	19	5	3	4	3	4	4	3	4	4	2	4	3	5	3	3	3	3	3	3	2	2	3	2	2
168	1	22	1	3	4	2	3	3	3	5	5	4	3	3	5	4	4	4	4	3	5	2	1	1	1	2
169	1	24	5	5	4	5	4	3	3	3	4	5	3	5	4	4	3	3	2	3	3	4	2	2	2	2
170	2	19	5	4	5	5	4	4	6	4	4	3	4	5	3	4	3	3	3	3	3	2	3	3	2	3
171	2	21	4	6	6	6	5	3	5	5	5	3	2	4	3	5	5	5	4	4	4	3	3	3	4	4
172	1	19	1	3	2	3	3	2	4	2	2	6	5	5	5	6	3	5	3	4	3	3	3	2	2	3
173	1	22	4	5	7	5	6	5	4	5	5	7	6	7	6	6	5	4	4	4	5	2	3	3	4	3
174	1	25	1	5	5	5	7	6	5	6	5	4	4	4	2	5	3	4	4	5	3	2	2	2	2	2
175	2	19	2	3	4	4	5	4	5	4	5	6	7	6	6	5	4	4	4	4	4	3	4	4	5	3
176	1	21	1	3	4	3	4	4	2	3	4	4	4	3	3	3	2	1	2	2	2	2	3	2	3	3
177	2	18	4	7	7	5	5	4	4	5	5	7	7	7	7	6	5	4	5	4	4	2	2	4	2	2
178	1	24	5	5	4	5	5	6	6	6	6	5	6	6	6	6	2	4	4	3	2	2	3	3	2	2
179	2	22	1	5	5	4	2	2	2	2	3	3	5	5	5	4	2	2	3	3	2	3	2	2	1	2
180	1	18	1	4	5	5	4	3	3	4	3	5	5	5	5	6	3	3	3	2	3	2	3	2	1	2
181	1	18	3	3	3	4	2	3	2	2	3	4	4	4	4	3	2	2	2	3	2	4	3	3	3	2
182	1	18	5	6	6	4	5	3	3	3	3	3	4	6	6	5	5	5	5	5	4	3	4	4	4	3
183	2	20	2	4	4	6	4	3	5	4	5	5	5	6	4	5	2	3	4	3	4	3	3	3	3	3
184	2	24	4	5	5	6	5	6	5	7	4	4	4	5	3	5	4	4	4	4	4	4	4	3	3	4
185	1	25	2	7	6	7	4	3	3	3	3	4	4	4	6	4	4	4	4	3	4	3	4	2	5	3
186	2	23	5	3	4	2	3	3	3	3	3	5	5	5	4	5	2	1	2	2	1	2	3	2	2	3
187	2	24	1	6	4	5	4	4	4	3	5	4	5	4	2	4	2	2	3	3	2	2	2	3	3	2
188	2	20	1	4	5	4	3	4	4	4	4	5	4	4	3	5	4	4	5	4	5	4	2	3	3	2
189	1	23	5	5	4	3	4	5	5	6	5	3	3	4	3	3	4	4	3	3	4	2	3	3	3	3
190	1	24	1	4	4	2	4	4	4	4	4	6	5	6	5	5	4	2	3	3	3	3	2	3	1	1
191	1	18	1	4	3	3	3	5	3	4	5	4	5	3	3	3	3	2	2	3	1	2	2	1	3	2
192	2	22	1	5	6	6	4	5	5	4	3	5	3	3	5	3	4	2	4	2	3	2	3	3	2	3
193	2	23	4	5	5	4	3	3	3	4	3	6	6	7	5	5	3	3	3	3	2	3	3	4	4	4
194	2	21	4	4	4	4	2	3	2	4	3	6	6	5	6	3	1	2	1	1	1	1	1	1	2	1
195	1	21	3	3	3	3	4	5	4	3	3	6	7	6	6	7	3	4	3	4	3	2	4	2	2	3
196	1	19	2	3	4	2	2	2	2	4	2	7	6	6	5	7	3	4	5	2	4	3	2	2	2	3
197	2	23	5	3	4	4	4	3	4	3	3	6	6	6	6	7	2	4	4	3	3	3	2	4	4	4
198	2	22	5	5	3	3	3	4	3	3	4	6	3	3	5	5	3	5	3	4	4	3	3	3	3	3
199	2	25	5	6	6	6	4	6	5	4	4	5	4	4	1	3	2	3	3	3	3	2	3	3	3	3
200	2	20	3	5	4	4	6	5	4	4	6	5	5	6	6	4	4	4	4	5	4	4	3	4	3	3
201	2	18	4	4	3	4	4	5	5	4	5	4	4	4	4	5	3	5	4	4	5	2	2	2	2	3
202	1	19	3	4	4	5	4	3	4	3	4	3	5	3	4	5	3	3	3	3	3	3	2	2	4	2
203	1	21	5	7	7	5	4	5	5	4	5	5	4	6	5	4	4	4	6	6	6	4	5	4	4	6
204	2	20	2	5	7	6	5	5	6	5	5	4	7	5	5	6	3	4	4	4	3	1	2	3	3	3
205	2	20	1	2	2	3	2	3	2	2	2	4	3	4	4	4	2	1	1	1	3	1	1	1	1	1
206	1	18	4	7	6	7	5	6	4	5	5	6	7	6	7	7	5	4	5	5	4	3	4	5	4	4
207	1	25	4	2	3	2	2	5	3	3	2	4	4	3	3	4	3	4	3	4	2	3	3	1	3	2
208	2	25	3	5	4	4	5	5	5	4	7	4	3	5	5	5	3	4	5	4	3	3	4	2	4	3
209	1	23	4	7	6	6	7	6	6	6	7	5	5	4	5	7	4	3	4	3	3	4	3	4	2	3
210	1	21	5	5	6	6	4	5	6	5	3	5	6	5	5	3	5	5	5	4	4	4	4	4	3	5
211	1	25	5	5	4	5	6	4	5	5	5	3	4	3	2	3	3	2	2	2	3	2	3	4	5	3
212	2	22	3	7	7	7	6	6	6	6	5	7	6	5	7	6	5	4	5	5	5	5	5	4	3	3
213	2	25	5	4	3	4	3	4	4	4	4	5	4	3	4	4	4	2	2	3	3	3	3	3	1	2
214	1	20	2	6	6	4	5	5	6	6	4	5	6	5	6	7	4	4	4	4	3	3	2	2	2	2
215	2	18	3	5	4	4	4	4	4	4	4	3	4	3	3	4	3	3	3	3	3	2	2	2	1	2
216	1	22	2	3	3	4	4	4	4	3	5	3	4	2	4	4	3	1	2	2	4	3	3	1	3	3
217	1	23	1	4	3	4	4	3	5	2	5	6	7	5	5	6	4	3	5	6	4	4	4	4	4	2
218	2	21	2	4	3	6	3	4	3	3	3	6	6	5	4	5	4	4	4	4	4	2	3	2	2	2
219	2	23	1	5	3	5	5	4	3	4	5	5	4	6	6	5	4	3	4	5	4	3	3	5	4	3
220	2	20	1	4	3	5	5	4	5	3	4	5	6	6	3	6	5	5	5	4	4	3	4	4	4	5
221	2	22	2	5	5	5	5	5	5	5	5	4	4	4	6	4	3	3	4	5	4	3	3	3	4	3
222	2	22	3	5	5	6	6	5	5	5	6	6	5	6	5	6	4	5	4	5	4	7	5	6	4	4
223	1	22	5	3	2	2	3	3	2	4	5	4	6	6	5	6	2	3	3	3	3	2	3	3	3	3
224	1	20	5	4	4	4	4	5	4	5	4	3	5	4	5	5	5	4	5	5	4	4	5	4	6	5
225	1	20	1	4	4	4	3	4	4	4	4	4	2	4	5	3	4	2	4	5	4	4	4	4	4	3
226	1	23	1	6	5	5	5	3	4	5	5	5	5	6	5	5	2	3	4	4	4	5	3	3	4	3
227	2	19	3	5	5	6	4	5	4	3	5	6	6	6	6	5	4	5	3	4	4	3	3	4	3	3
228	1	23	4	4	4	4	4	3	4	4	4	2	4	5	6	5	5	5	4	4	4	3	4	4	4	4
229	2	21	2	5	4	3	4	4	4	5	5	4	5	3	6	3	5	4	4	5	5	4	4	3	4	4
230	2	18	1	5	7	6	7	6	6	6	7	5	4	6	4	5	2	3	2	3	3	3	1	2	3	3
231	2	22	5	4	4	3	4	4	4	4	3	3	5	6	5	5	4	4	4	4	4	2	3	1	3	3
232	1	19	3	3	2	3	5	4	5	4	3	4	3	5	3	3	4	4	3	3	5	2	2	3	2	3
233	2	18	2	4	3	2	3	4	4	4	3	6	5	4	4	5	3	3	4	3	4	3	2	3	2	2
234	1	19	3	5	5	6	5	7	5	5	5	7	6	5	6	7	5	5	5	5	4	4	5	4	4	3
235	1	25	2	4	5	4	5	5	5	5	5	5	5	5	4	5	3	4	4	5	4	3	3	3	2	3
236	2	25	2	3	3	3	3	3	2	2	3	6	7	7	7	6	4	4	5	5	4	3	3	4	3	4
237	1	24	1	4	5	6	5	5	5	5	5	7	7	7	7	6	5	4	6	6	5	3	3	5	3	3
238	1	25	3	5	3	4	3	4	4	3	4	5	4	4	4	5	3	4	3	4	3	2	2	1	3	2
239	2	23	3	1	3	3	3	3	2	3	2	4	4	5	5	4	3	4	4	3	4	2	3	3	3	3
240	1	25	5	6	6	7	5	5	6	6	6	6	6	7	7	7	5	7	5	5	5	4	5	4	5	5
241	2	20	5	7	6	6	6	5	6	7	6	5	4	4	5	4	4	4	5	5	4	4	5	4	4	4
242	2	22	1	4	3	3	4	2	5	4	4	4	4	5	4	6	4	5	4	4	4	4	5	4	4	4
243	2	23	1	4	4	3	4	4	4	4	5	3	2	3	3	4	2	2	4	3	2	2	1	2	3	2
244	1	18	4	3	3	2	4	4	4	3	4	5	4	4	4	4	2	2	3	2	2	1	2	2	1	2
245	1	24	5	7	7	7	4	7	7	7	6	6	5	5	6	4	4	5	5	5	5	4	4	4	3	3
246	2	24	2	5	5	5	4	4	4	4	3	7	7	7	7	7	5	4	3	5	6	5	5	5	3	5
247	1	24	3	3	4	3	4	4	4	4	4	6	4	2	5	5	4	4	4	4	3	3	4	4	3	3
248	2	18	1	6	5	4	3	3	4	4	3	4	4	4	4	3	2	4	2	2	3	3	3	2	3	3
249	2	18	3	2	3	2	3	4	3	4	6	4	4	3	2	4	3	3	4	3	4	3	3	2	3	4
250	2	18	3	5	5	4	4	3	5	5	4	4	6	6	4	4	5	4	6	5	5	3	5	4	3	4
251	1	18	4	3	4	4	4	4	3	3	4	7	6	6	4	6	5	4	5	4	5	3	2	2	2	3
252	1	24	5	5	4	4	2	3	3	3	3	6	6	5	6	6	3	3	4	4	4	3	2	3	2	2
253	2	24	1	5	6	5	4	5	4	5	5	5	6	4	6	6	5	3	3	4	2	2	2	1	1	2
254	1	19	3	4	7	6	6	6	5	5	6	6	7	5	5	5	4	4	3	3	4	4	3	3	4	4
255	1	23	1	4	4	4	3	4	3	4	3	4	6	4	4	5	2	2	1	1	2	1	2	2	1	2
256	2	22	2	6	5	4	4	4	4	5	5	4	5	6	5	5	5	3	3	3	4	4	3	4	3	4
257	2	25	4	3	4	2	4	4	5	2	3	5	4	6	6	5	1	1	2	2	1	1	2	3	1	1
258	2	25	2	4	4	4	3	4	4	4	4	4	4	5	4	4	4	3	4	4	5	5	4	3	4	4
259	2	20	1	4	4	4	4	3	7	5	5	4	5	3	5	4	3	4	4	4	3	2	3	1	2	2
260	1	24	1	3	3	3	3	3	2	3	2	4	7	4	5	3	2	2	3	2	1	1	2	1	2	2
261	2	20	5	5	4	4	5	5	4	4	5	5	5	4	5	4	3	4	3	4	3	3	3	3	2	3
262	2	23	3	5	5	5	5	5	5	4	6	5	3	5	5	5	3	3	4	3	5	3	2	3	3	4
263	1	23	3	4	5	4	4	5	4	5	4	4	4	4	6	5	4	3	4	4	3	3	3	3	3	3
264	1	20	2	6	6	5	5	5	6	5	6	5	6	5	4	5	4	5	5	5	5	3	3	4	3	4
265	2	24	4	5	6	3	4	4	5	5	4	5	5	7	6	7	3	5	3	4	4	3	3	2	1	2
266	2	20	3	7	5	7	6	5	5	5	5	7	6	6	6	7	4	3	4	5	4	4	3	4	5	5
267	2	25	5	2	2	2	2	2	4	2	4	6	5	6	7	6	4	5	3	3	3	2	1	3	3	3
268	2	19	2	6	6	7	5	5	6	6	5	2	3	4	3	3	3	3	4	3	3	3	3	3	2	3
269	1	25	2	4	5	4	4	4	5	5	4	4	5	4	4	4	2	4	4	3	3	2	3	3	5	3
270	1	21	5	2	3	4	4	3	2	3	4	4	3	6	6	4	1	1	2	2	2	3	2	1	2	1
271	2	24	4	5	5	5	5	4	5	6	5	4	3	5	5	5	3	3	4	4	5	3	3	3	3	4
272	2	24	5	4	4	4	3	4	4	4	5	5	4	5	7	4	4	2	3	5	3	3	2	2	2	2
273	2	22	4	6	5	6	5	5	4	3	5	2	2	3	4	4	2	3	2	2	2	1	1	1	1	1
274	2	18	5	6	5	6	3	5	5	4	4	7	7	6	6	7	3	4	4	4	4	3	3	3	3	2
275	1	21	5	4	4	4	4	3	3	3	4	7	6	6	6	7	4	4	3	3	3	3	2	3	3	2
276	1	23	1	7	5	5	5	4	3	5	6	5	6	4	5	6	5	5	5	5	4	4	4	4	4	5
277	2	24	2	3	1	2	3	3	2	3	3	5	5	5	4	4	2	3	2	3	3	1	4	3	2	4
278	2	20	5	7	5	6	5	6	5	6	6	6	6	7	6	6	5	5	4	5	3	4	3	3	4	3
279	2	21	5	5	6	6	5	6	5	5	5	5	6	6	6	5	5	5	5	6	7	5	5	5	5	4
280	2	22	3	6	6	5	6	5	5	5	6	5	7	6	7	7	5	4	4	5	5	4	4	3	5	4
281	2	23	2	5	5	5	6	5	5	6	6	6	5	5	5	5	4	3	4	3	4	3	3	3	3	4
282	1	18	3	3	3	4	2	2	3	2	2	5	6	7	7	6	2	3	3	3	2	3	3	2	3	4
283	1	18	2	6	7	6	5	7	6	5	7	6	5	5	5	6	4	5	5	4	4	4	4	4	3	5
284	1	22	3	3	3	2	4	3	3	4	3	5	5	5	4	6	3	3	3	2	3	2	2	2	3	2
285	2	22	5	4	3	3	5	4	5	4	4	6	7	7	5	6	5	3	5	4	5	4	4	4	3	4
286	1	20	5	5	4	6	2	3	4	4	3	5	4	5	4	3	4	4	4	3	3	2	2	2	1	2
287	1	24	1	4	5	4	3	1	3	3	3	4	5	3	3	3	3	2	3	2	2	3	2	2	4	3
288	1	18	3	5	5	5	5	5	6	4	5	5	5	5	6	4	2	3	3	4	3	2	3	2	2	2
289	1	23	4	6	6	6	6	6	5	5	5	4	5	3	4	3	4	4	5	4	5	3	4	4	3	2
290	2	21	1	4	5	5	5	5	4	6	4	6	5	3	4	5	3	4	5	3	3	3	4	3	4	3
291	1	23	3	6	6	5	5	5	5	4	5	7	6	7	7	7	7	5	6	6	6	3	3	4	3	4
292	1	19	3	4	5	5	5	6	5	5	5	7	5	5	5	6	4	5	3	5	6	5	4	4	4	4
293	2	19	1	5	3	5	3	3	3	3	3	5	6	5	6	3	3	3	2	2	2	2	2	2	2	1
294	1	22	5	5	5	4	7	5	6	5	6	4	5	5	4	4	4	4	4	5	3	2	3	3	3	2
295	1	20	3	4	5	6	4	4	5	4	4	6	6	6	6	5	4	3	3	2	3	4	4	3	4	5
296	1	19	5	5	6	5	5	5	5	4	4	6	6	6	4	4	3	4	3	3	2	3	3	4	4	4
297	2	18	1	5	5	4	6	5	5	3	4	6	6	6	6	6	6	4	6	4	5	3	3	3	4	3
298	1	23	5	4	4	3	2	2	3	4	3	5	3	5	3	4	2	3	2	2	2	2	2	2	2	1
299	2	23	2	6	7	6	6	6	6	6	6	7	6	7	7	5	6	4	4	6	4	5	5	5	5	4
300	1	22	4	4	4	4	3	4	4	3	4	7	6	7	7	5	3	3	3	3	2	2	2	2	3	3
301	1	24	3	3	3	4	4	5	3	4	4	7	7	6	5	5	3	2	3	3	2	4	2	3	2	2
302	1	24	4	7	7	6	6	6	5	6	6	5	4	4	4	4	5	5	4	4	5	4	4	5	4	5
303	1	21	5	3	3	4	4	3	3	4	4	2	4	4	4	4	4	3	3	4	3	3	2	4	3	3
304	2	22	3	2	2	1	3	3	4	4	4	5	5	4	6	5	3	3	4	3	2	3	3	2	3	2
305	2	25	5	6	6	6	6	6	6	6	7	3	3	5	5	5	3	3	3	3	3	2	1	2	1	2
306	2	21	2	4	3	3	4	4	4	4	3	6	4	4	4	4	4	3	3	4	4	1	1	2	4	2
307	1	25	1	6	6	6	6	6	7	6	5	4	5	5	6	5	5	4	3	3	3	3	3	3	3	2
308	1	24	3	5	5	5	3	3	3	3	3	6	5	6	4	4	3	3	3	4	3	2	2	1	2	1
309	2	22	2	4	4	4	5	5	5	4	5	4	5	6	5	4	3	4	3	5	5	3	3	2	2	3
310	1	25	2	6	6	4	5	4	4	3	4	4	4	6	4	6	4	5	3	4	4	4	3	3	3	3
311	1	22	3	5	5	6	5	6	6	7	7	5	4	6	3	5	4	4	6	4	5	4	2	3	3	3
312	1	22	5	7	6	7	7	7	6	7	6	5	6	6	7	6	7	6	6	5	6	3	3	5	4	4
313	1	24	2	2	2	2	2	3	3	3	2	4	3	4	3	2	2	4	2	3	4	3	3	3	2	3
314	2	21	4	5	4	4	5	6	5	4	4	6	5	5	4	6	3	2	3	2	2	2	3	3	2	2
315	2	21	2	4	4	5	4	4	4	5	4	5	5	6	4	4	4	2	3	3	4	2	2	2	2	2
316	2	22	5	6	4	4	3	3	3	4	4	6	6	6	5	5	4	4	3	4	3	3	3	3	2	3
317	1	19	5	3	4	4	4	4	4	4	3	3	3	3	4	4	4	4	2	3	3	2	2	2	2	2
318	1	20	4	6	6	4	6	5	5	5	6	3	4	4	4	2	4	2	4	5	3	3	3	2	2	3
319	1	24	2	6	6	7	6	6	7	6	7	6	6	6	5	5	6	4	4	4	5	3	4	3	4	4
320	1	20	5	2	1	2	1	1	1	1	1	4	3	3	2	3	3	2	2	3	3	3	2	2	1	1
321	1	20	3	3	2	2	4	5	4	5	4	6	5	7	5	6	5	4	4	4	5	3	2	3	4	3
322	2	21	1	4	4	4	4	3	4	4	5	5	4	6	5	4	5	5	5	5	5	5	5	4	7	4
323	2	21	1	6	6	4	4	5	5	4	5	7	7	7	5	7	5	4	3	3	3	2	2	2	2	1
324	1	19	1	5	6	5	5	5	7	5	5	3	4	5	3	5	4	3	4	4	4	2	4	3	3	3
325	2	20	2	3	2	2	4	5	4	4	4	6	5	4	5	6	4	4	3	6	5	3	3	2	3	2
326	2	20	4	5	6	5	5	5	4	5	6	2	3	4	1	2	3	3	2	4	3	1	1	2	1	2
327	2	22	5	4	5	5	3	3	3	3	3	3	4	4	5	4	3	3	2	3	3	2	2	2	3	2
328	2	21	3	4	3	4	6	4	4	4	4	6	5	5	5	6	4	2	3	3	4	2	3	3	2	3
329	1	20	3	4	4	6	4	5	5	5	5	3	3	3	4	3	3	3	2	3	3	4	3	2	2	4
330	1	23	2	6	6	6	6	6	5	6	5	6	4	5	4	4	5	4	4	4	3	4	3	2	2	1
331	1	19	1	5	5	4	4	5	4	5	4	3	3	2	3	2	2	1	2	2	1	2	1	3	1	1
332	2	25	2	7	6	5	5	6	6	6	6	7	5	5	5	4	5	5	5	6	4	4	4	4	4	4
333	1	23	4	3	3	4	4	5	3	3	4	6	7	5	7	6	5	5	4	4	5	2	4	3	3	3
334	1	23	4	3	2	3	4	3	3	3	4	4	6	6	6	5	4	3	3	4	4	1	2	2	3	3
335	1	25	5	5	6	5	5	5	5	3	4	6	6	7	5	6	5	6	5	5	4	5	5	5	4	4
336	1	24	5	1	3	3	3	2	3	4	3	4	5	7	5	7	4	4	3	4	4	2	3	2	3	1
337	2	24	4	4	5	4	3	4	3	4	3	5	7	7	5	5	4	4	4	5	3	3	2	3	3	3
338	2	19	4	7	7	6	5	4	4	4	5	4	4	4	5	5	3	5	5	4	5	4	5	4	5	5
339	1	23	4	3	2	3	3	5	4	3	4	3	4	4	3	4	2	2	2	1	1	1	1	1	1	1
340	1	20	2	5	4	5	3	4	4	5	4	3	4	5	5	5	4	4	4	4	5	1	3	2	3	3
341	1	21	4	3	4	4	4	3	4	4	3	4	3	4	5	4	3	1	1	2	2	2	2	2	2	2
342	1	19	3	4	4	5	5	7	6	5	5	6	5	6	6	4	3	2	3	4	3	3	3	2	3	2
343	1	22	1	5	5	6	6	5	5	7	6	5	4	5	6	4	3	4	4	4	3	5	3	3	3	3
344	1	25	4	1	3	2	3	3	3	2	3	5	7	6	6	6	3	3	4	3	3	2	2	2	2	3
345	1	23	1	4	4	4	2	4	2	4	3	7	6	6	3	7	3	3	3	3	3	3	3	2	2	3
346	2	19	2	4	4	4	4	4	4	4	5	6	7	6	6	7	3	5	4	5	4	3	4	3	3	4
347	2	18	1	6	4	5	6	4	6	6	6	3	5	4	3	5	4	4	4	4	4	4	3	3	3	3
348	1	18	2	5	4	4	4	4	4	3	5	6	5	6	4	4	4	4	3	4	5	4	5	3	4	6
349	1	24	3	6	4	5	5	5	4	5	5	6	7	6	7	5	4	5	5	5	6	5	5	5	4	6
350	2	25	2	6	7	7	7	6	6	5	6	3	6	6	4	4	4	4	3	4	4	3	3	3	4	3
351	1	21	2	3	3	2	4	3	3	3	5	4	5	3	3	4	2	3	2	2	2	1	1	1	1	1
352	2	20	5	5	6	5	5	5	5	5	5	4	3	4	4	3	2	3	3	3	3	3	3	4	2	3
353	2	21	4	5	5	5	4	4	4	5	5	6	6	7	7	7	3	5	4	3	4	3	3	3	3	3
354	1	21	4	5	5	5	5	5	5	4	5	6	7	7	7	6	5	5	5	5	6	4	5	4	4	4
355	1	21	3	7	5	6	7	6	6	6	5	3	3	3	5	5	4	4	3	3	4	3	2	2	3	2
356	2	25	3	4	5	4	5	4	4	6	5	4	2	3	3	4	4	3	4	4	3	2	2	4	2	2
357	1	21	4	4	4	6	5	5	4	5	5	6	6	6	4	5	4	2	3	4	2	2	2	2	2	2
358	2	22	5	7	5	7	5	5	4	5	5	4	4	4	3	5	3	4	4	5	5	3	2	2	3	2
359	2	25	4	7	6	7	5	5	4	4	5	6	5	6	6	6	3	4	4	3	4	4	5	4	4	3
360	2	22	5	3	3	3	4	4	4	4	4	5	6	6	5	5	3	4	3	3	3	2	3	3	1	3
361	1	25	3	4	3	4	4	4	4	4	4	4	5	5	5	4	3	3	3	3	2	2	2	3	2	3
362	2	24	1	2	2	2	3	3	3	4	2	5	5	6	6	5	4	3	3	4	2	1	3	3	3	2
363	1	19	3	4	5	6	5	3	4	3	4	4	4	5	6	5	4	4	4	5	5	4	4	4	4	4
364	1	18	3	6	6	6	4	5	5	4	6	6	5	6	4	4	4	3	3	4	3	3	3	3	2	2
365	2	21	2	4	5	5	4	4	4	3	5	2	3	3	5	2	3	3	3	2	3	3	2	2	2	2
366	1	24	2	4	4	4	3	3	3	4	4	5	5	5	7	4	4	4	4	3	2	2	2	3	3	3
367	2	19	2	5	5	4	4	5	6	6	5	6	5	7	6	6	5	5	4	5	5	4	3	3	3	4
368	2	18	2	6	6	4	4	5	5	4	5	3	4	2	3	5	3	4	4	4	4	2	2	2	2	3
369	1	23	5	3	3	4	3	4	3	4	4	5	4	4	2	3	4	4	3	4	3	2	3	2	4	3
370	1	20	4	3	4	3	3	3	4	4	5	3	5	5	5	5	2	1	1	2	1	1	1	1	1	2
371	1	22	1	6	7	6	5	5	6	6	6	5	6	4	5	6	4	5	5	4	5	5	5	3	4	5
372	1	23	3	5	4	5	4	4	4	5	5	5	5	6	5	5	4	4	5	4	4	3	3	2	3	3
373	1	25	5	5	7	6	6	5	5	4	3	5	5	4	4	3	4	5	4	4	5	2	3	3	3	2
374	2	18	1	6	7	6	7	5	5	7	6	6	6	5	5	5	5	5	6	4	5	4	5	4	4	5
375	1	23	5	5	5	4	3	3	3	3	3	5	4	4	6	4	3	1	2	2	2	2	1	1	1	1
376	1	20	5	3	4	3	3	2	3	3	2	5	5	7	5	6	3	4	3	3	4	3	4	3	3	3
377	2	24	3	4	4	4	5	4	4	5	4	5	6	5	5	4	5	5	4	4	4	4	3	4	4	3
378	1	18	4	7	6	6	4	5	5	4	5	7	5	5	5	6	3	3	3	3	3	2	3	2	3	2
379	2	23	2	7	5	6	6	6	5	6	6	6	6	5	4	5	4	5	5	5	6	5	4	4	4	4
380	1	22	4	2	3	4	3	4	4	4	3	6	6	7	6	5	3	3	4	2	4	3	2	3	3	3
381	1	22	3	6	6	6	6	6	6	5	5	3	3	4	3	3	4	5	3	4	3	3	4	4	3	4
382	2	19	3	6	3	7	5	5	5	5	4	5	6	5	6	6	4	4	5	5	4	2	3	3	4	2
383	2	23	3	5	4	3	5	5	4	4	5	6	5	6	4	5	4	5	3	4	3	5	4	5	4	4
384	2	21	1	6	7	4	6	5	6	6	5	1	4	4	2	3	3	5	4	5	5	4	3	4	4	4
385	2	23	4	5	3	5	3	3	5	4	5	4	4	4	4	5	3	5	4	4	4	3	3	4	4	3
386	2	24	4	3	4	4	3	4	4	4	2	6	6	5	5	6	4	4	3	4	5	2	2	3	3	2
387	1	18	5	2	2	3	5	4	4	5	4	4	5	5	2	2	3	3	3	2	3	3	2	2	2	3
388	1	18	5	6	5	6	5	5	5	6	6	6	7	6	6	5	6	6	6	5	6	3	4	3	4	3
389	2	24	5	5	4	5	4	5	3	3	4	4	4	4	5	3	3	4	3	2	3	2	2	3	2	3
390	2	23	3	6	6	6	5	5	5	4	4	6	7	4	6	7	5	5	5	5	4	3	3	3	4	4
391	2	24	4	6	6	6	5	6	7	6	6	5	5	5	5	5	4	3	5	4	4	3	3	4	3	4
392	1	20	3	6	7	5	5	5	6	6	4	5	3	3	5	3	3	4	2	4	3	1	2	2	1	1
393	1	25	1	5	5	5	6	6	5	4	5	5	5	5	5	7	3	3	2	4	3	2	2	2	3	3
394	2	24	5	2	2	2	2	2	3	2	3	6	4	3	5	7	2	3	2	2	3	1	1	1	2	2
395	1	22	3	7	6	6	7	7	6	7	6	4	2	5	3	4	4	4	4	4	4	4	4	4	4	4
396	2	24	3	5	4	4	5	4	5	5	6	7	7	6	7	6	3	3	4	5	4	4	3	2	3	3
397	2	18	1	4	4	5	3	5	5	4	4	4	3	2	4	4	3	2	3	3	3	4	4	3	3	2
398	1	22	2	6	4	5	5	5	6	4	5	2	2	2	2	2	5	5	4	4	4	3	4	4	3	3
399	2	18	4	5	5	5	6	7	5	6	6	7	6	7	5	7	4	4	4	5	5	4	3	3	3	4
400	2	19	2	6	7	6	7	6	6	6	7	5	3	4	6	4	5	5	5	5	5	5	4	3	3	4
401	1	21	5	6	6	5	6	6	4	4	4	5	5	4	4	5	4	4	5	5	4	3	3	3	3	3
402	2	18	3	5	7	4	4	4	4	5	4	5	4	5	5	6	5	3	3	4	3	4	4	4	3	5
403	1	22	1	5	5	4	6	4	6	6	5	3	5	4	2	4	5	4	5	4	4	3	2	3	3	2
404	2	19	1	2	2	1	2	1	3	3	2	3	3	5	5	4	4	3	2	2	3	2	3	3	3	3
405	1	18	4	3	3	4	4	4	3	3	4	5	6	4	6	4	1	3	2	2	3	2	3	2	3	2
406	2	20	2	2	2	2	4	4	3	4	3	5	6	5	6	5	3	3	5	4	4	3	4	3	4	3
407	1	24	4	6	7	7	3	4	5	5	5	4	4	6	6	6	4	4	4	4	4	3	3	3	3	3
408	1	21	3	6	4	5	6	7	6	6	6	5	7	6	5	6	5	4	4	4	3	3	3	3	3	3
409	2	18	4	3	3	5	4	4	4	4	4	5	6	5	5	5	4	3	4	4	4	3	2	3	2	3
410	1	19	1	4	4	4	4	4	3	4	2	4	4	4	4	2	3	3	3	3	2	1	1	1	1	1
411	1	20	1	4	3	3	6	4	6	5	5	3	4	3	4	4	3	4	5	6	4	4	5	5	3	3
412	2	23	5	4	5	4	5	5	4	4	5	6	4	5	4	4	4	4	3	4	3	4	3	2	1	2
413	2	19	5	2	4	3	3	4	4	4	4	4	6	5	3	4	3	3	3	2	3	2	3	2	3	3
414	2	24	3	4	4	5	5	5	4	3	4	7	7	6	5	6	3	5	3	4	4	3	2	4	4	3
415	2	19	2	7	5	5	5	6	5	6	6	3	5	4	5	5	5	5	5	6	5	4	5	4	3	3
416	1	20	4	6	7	7	6	6	5	6	5	3	4	4	3	4	3	2	5	2	4	3	3	3	3	1
417	1	19	3	5	4	5	4	5	3	2	4	4	5	4	5	4	2	3	2	3	2	2	3	3	3	2
418	1	20	5	4	5	5	5	5	5	5	4	5	4	4	3	4	3	3	2	4	3	2	2	2	2	2
419	2	18	4	5	6	6	6	6	6	5	4	6	6	7	7	7	5	4	5	4	4	3	3	2	3	4
420	2	25	5	4	5	5	6	4	5	4	5	4	5	5	5	6	2	2	3	3	2	3	2	4	3	2
421	2	20	4	3	5	4	5	5	5	6	5	4	3	3	4	3	4	4	5	5	5	3	2	2	4	2
422	2	20	2	4	6	4	4	4	4	5	5	5	5	5	5	5	3	4	3	4	4	2	3	2	3	3
423	1	21	3	5	6	6	6	5	6	6	6	6	6	7	5	5	5	4	4	5	4	3	4	4	5	4
424	1	20	4	6	6	6	6	6	5	7	6	5	6	7	5	4	4	5	7	6	5	4	4	4	4	4
425	1	20	1	3	4	3	4	4	4	5	4	6	6	6	7	7	4	6	4	5	3	4	4	4	4	4
426	1	23	1	6	6	5	5	3	6	4	3	4	3	3	3	3	2	3	3	2	3	4	3	2	2	2
427	1	25	4	5	6	5	5	6	5	4	5	2	1	3	2	3	3	3	4	5	3	3	1	3	3	4
428	2	18	4	6	7	6	7	7	7	7	7	6	5	5	5	5	6	4	6	5	5	4	4	3	4	4
429	1	24	4	4	5	5	5	5	4	6	6	4	4	6	5	5	5	5	6	5	4	4	4	4	3	4
430	1	21	1	5	6	5	5	5	7	5	5	2	1	1	1	2	3	4	3	3	4	3	2	1	2	1
431	1	23	1	4	3	4	4	3	4	4	3	5	5	3	4	4	1	1	2	2	3	2	2	1	2	2
432	2	22	4	6	5	3	5	4	3	4	3	3	4	5	5	3	2	1	1	2	1	3	2	3	2	1
433	2	25	5	4	3	3	5	4	4	5	3	4	2	4	4	4	3	5	4	4	4	3	3	4	4	4
434	1	18	5	6	4	4	5	5	5	5	5	3	3	4	4	3	4	5	3	3	4	2	2	3	3	3
435	1	18	2	5	4	3	4	4	3	5	6	6	5	5	5	5	4	5	5	4	4	4	3	3	4	5
436	2	22	3	5	5	5	5	5	5	5	6	2	4	4	4	4	3	4	3	3	3	4	3	4	2	2
437	1	24	5	7	7	7	5	5	5	6	6	4	3	3	4	3	3	3	3	3	3	3	3	2	2	3
438	2	20	1	5	6	5	5	6	6	5	5	3	1	3	4	4	2	4	3	3	4	3	4	4	2	3
439	2	23	5	3	4	4	3	3	3	2	2	7	6	5	6	7	4	5	4	4	6	3	4	3	3	3
440	1	19	2	5	5	7	4	3	4	4	4	6	6	5	4	5	3	3	3	2	3	2	2	3	3	1
441	1	21	2	5	5	5	6	6	5	6	6	2	3	3	2	3	3	3	4	4	3	3	3	3	3	2
442	2	19	3	4	3	4	4	3	4	3	3	4	3	3	3	4	4	3	4	4	3	2	2	1	2	2
443	1	22	5	2	3	2	2	3	2	2	3	4	7	6	4	5	3	2	2	3	2	2	2	2	2	1
444	1	18	1	6	5	5	5	5	4	5	5	7	5	5	7	6	5	5	6	6	5	3	4	5	4	3
445	2	24	1	7	6	7	6	6	6	6	6	6	5	6	6	7	5	6	4	6	5	4	6	5	4	3
446	2	18	4	6	5	5	5	5	4	5	5	3	5	5	3	5	4	4	4	4	5	3	3	3	4	3
447	2	21	1	7	5	6	3	3	4	4	3	3	3	4	3	3	3	3	3	2	2	2	1	3	2	1
448	2	18	3	5	5	5	4	4	3	3	5	6	6	6	5	6	3	3	3	4	3	2	4	3	3	4
449	1	18	3	6	5	5	6	4	5	5	4	4	4	4	4	3	5	5	4	4	5	3	6	5	4	5
450	1	21	1	3	2	2	4	3	2	4	4	5	4	5	3	6	5	4	5	6	4	5	4	4	6	4
451	2	23	1	6	6	6	6	7	7	6	5	4	4	5	5	5	5	5	5	4	5	3	3	3	2	2
452	2	23	4	7	6	6	4	3	5	5	4	2	3	4	4	4	3	2	1	1	1	1	1	2	1	1
453	1	21	1	6	6	5	4	5	4	4	5	5	5	5	4	6	4	5	3	4	4	3	4	3	2	3
454	2	24	4	5	5	5	4	5	4	4	5	5	5	5	6	3	5	5	5	5	5	2	2	3	3	4
455	1	22	4	2	4	2	3	3	4	2	4	5	3	4	5	4	3	3	2	3	3	3	2	1	3	2
456	1	25	1	6	6	5	7	5	5	5	5	5	5	5	4	7	6	4	4	3	4	1	3	4	3	3
457	1	18	2	4	3	3	1	3	2	1	2	4	1	3	4	3	1	3	3	2	1	1	1	2	1	1
458	1	24	2	1	1	1	2	2	1	3	1	5	5	5	4	5	3	2	2	2	2	3	2	2	1	2
459	1	18	4	2	2	1	2	3	2	2	3	4	5	4	6	4	3	3	2	3	3	3	1	1	2	2
460	1	25	1	4	4	6	5	5	5	6	5	4	2	4	2	3	3	3	2	1	3	3	1	1	3	2
461	1	22	2	5	6	5	4	5	5	5	5	5	4	4	5	6	3	3	3	4	3	3	2	2	2	3
462	2	23	1	6	4	6	3	3	5	4	5	7	6	4	5	5	4	4	4	4	4	3	4	3	3	3
463	2	24	1	3	4	3	4	4	5	3	4	5	5	5	4	5	3	3	3	3	3	2	3	2	3	2
464	2	20	1	5	5	6	6	6	7	6	6	4	5	3	3	5	4	3	5	5	4	4	3	4	4	3
465	2	20	5	5	3	3	5	4	4	4	5	5	5	5	4	6	4	4	4	3	4	2	2	3	4	3
466	1	25	1	3	3	3	2	3	4	4	3	3	4	6	3	5	2	2	1	3	2	2	2	2	3	1
467	1	20	5	6	5	6	5	4	5	6	4	5	4	5	3	3	4	4	4	5	3	2	3	4	2	2
468	2	23	4	4	4	6	6	6	4	5	6	5	3	4	4	4	3	3	4	3	4	3	2	2	2	3
469	1	25	2	3	2	4	5	5	5	5	4	3	5	4	3	4	4	4	4	4	4	3	3	2	4	5
470	2	23	2	3	3	4	3	2	3	3	3	6	4	4	5	6	3	3	3	3	3	4	2	3	3	3
471	1	22	2	2	4	3	3	3	2	3	2	6	6	6	6	5	4	5	3	4	3	3	3	3	2	3
472	2	18	2	1	3	3	2	2	1	3	2	5	5	6	5	5	2	3	3	3	2	3	2	3	2	3
473	1	22	2	4	3	4	4	3	4	4	4	6	6	6	6	7	5	5	4	4	5	4	3	4	4	5
474	2	22	2	6	6	6	4	5	5	4	5	3	5	6	4	5	3	3	4	3	3	3	2	2	2	2
475	1	23	2	5	6	7	5	5	6	5	5	3	3	3	2	2	3	3	3	4	4	3	2	2	3	3
476	2	25	4	3	5	4	3	5	3	4	3	6	6	5	3	6	3	4	4	4	3	3	3	2	3	4
477	1	25	1	4	5	5	4	4	4	4	4	5	4	6	4	4	4	5	4	4	5	3	4	3	2	3
478	2	20	3	3	4	3	4	5	4	4	2	3	5	4	5	4	4	4	5	3	4	3	3	3	2	3
479	2	19	5	1	1	1	3	3	3	3	3	5	6	4	6	5	3	3	3	4	3	1	1	3	3	2
480	1	18	3	5	5	6	6	6	6	6	6	4	3	4	3	5	3	2	2	3	3	2	1	3	3	2
481	2	23	3	5	5	6	3	4	3	4	4	5	6	7	4	6	4	5	4	3	5	3	4	4	3	4
482	2	20	1	4	4	4	5	5	6	5	6	5	4	4	5	5	2	4	3	4	3	2	3	2	3	3
483	1	24	1	4	5	6	5	5	5	6	4	4	5	4	3	5	3	3	3	3	3	1	2	1	1	1
484	2	19	1	4	3	1	5	5	5	6	6	4	5	3	3	5	3	3	3	3	3	2	3	2	3	3
485	2	19	2	6	4	4	6	5	5	4	6	5	4	5	4	4	4	4	3	2	4	3	4	3	4	3
486	2	23	4	7	6	7	7	7	7	6	7	5	6	5	5	5	6	5	6	5	6	5	4	5	5	4
487	1	21	2	6	5	6	5	4	4	5	5	5	6	5	5	4	4	3	4	3	4	2	3	2	3	3
488	1	18	4	5	5	5	5	4	4	5	4	4	4	3	5	6	4	5	5	4	5	2	3	2	3	3
489	2	19	4	6	6	6	6	5	5	7	5	6	5	4	6	3	4	4	5	5	5	3	2	4	2	4
490	2	23	3	6	6	7	6	4	5	5	6	4	4	6	4	4	3	3	3	3	3	4	3	3	3	4
491	1	23	3	5	4	4	5	5	6	5	4	5	5	3	4	4	4	5	2	3	4	4	3	3	3	2
492	2	20	4	6	6	5	3	2	3	3	3	4	4	4	4	4	2	2	2	1	2	1	2	1	2	2
493	1	24	4	4	5	5	5	5	4	6	5	7	5	5	4	6	4	4	4	5	5	3	3	3	3	2
494	1	21	2	3	3	2	4	5	5	5	5	5	5	3	4	5	3	2	3	3	4	4	5	5	5	3
495	1	18	2	5	5	5	5	4	5	4	5	6	4	5	5	5	3	2	3	3	2	3	3	1	3	1
496	1	25	3	4	3	4	5	5	4	3	4	6	7	6	6	6	4	3	4	4	4	3	3	3	2	2
497	2	22	1	5	5	6	5	5	5	6	6	2	4	2	3	3	4	4	4	5	3	2	3	3	3	3
498	1	24	4	4	5	4	4	4	6	5	5	5	4	5	4	6	4	4	4	3	5	3	2	3	3	4
499	2	24	2	4	3	4	4	3	3	3	2	4	3	3	3	5	3	2	4	3	3	2	3	3	4	3
500	2	20	3	5	5	6	5	5	5	5	5	7	6	6	7	7	4	5	4	5	5	5	5	5	4	5
501	2	25	2	6	6	6	5	5	5	4	4	6	5	5	6	5	4	3	3	4	3	2	2	2	3	3
502	1	19	4	7	7	6	6	6	6	5	6	6	4	5	4	4	5	3	4	3	3	4	2	3	2	3
503	1	19	4	6	6	6	4	4	3	3	4	6	6	4	6	5	3	4	4	4	4	3	3	2	2	2
504	2	20	5	1	2	1	2	1	1	1	1	6	5	5	5	7	2	2	2	3	2	1	2	1	2	3
505	2	23	1	6	5	3	5	5	5	5	4	6	5	6	6	6	5	5	5	6	5	5	4	5	4	5
506	1	19	5	6	6	6	6	6	5	7	6	6	5	6	6	6	4	4	4	4	5	3	4	5	2	3
507	2	21	3	3	2	2	4	4	5	5	4	5	5	4	5	5	4	3	3	3	3	2	3	3	2	3
508	2	18	2	4	5	4	6	7	5	6	4	4	4	5	3	4	4	4	5	3	4	3	2	3	3	2
509	2	24	3	5	7	7	5	6	5	7	5	4	5	3	6	3	3	4	5	3	4	3	3	3	3	4
510	2	24	4	5	5	6	4	5	3	4	4	4	5	5	6	5	1	2	2	2	1	1	2	1	2	1
511	2	21	5	6	6	7	6	5	5	6	5	5	4	4	6	5	6	5	6	5	4	4	4	4	4	6
512	1	25	5	3	3	4	4	5	4	4	5	5	5	4	4	4	3	3	2	2	3	3	1	2	3	2
513	2	19	5	5	3	4	5	4	4	4	4	6	5	4	5	3	4	4	3	4	3	4	4	2	3	2
514	2	24	3	5	3	3	6	5	4	4	5	7	6	6	6	5	4	4	2	4	4	5	3	2	2	3
515	1	22	4	6	4	6	7	5	6	4	6	5	6	6	5	6	4	5	5	4	5	3	3	4	4	4
516	1	25	2	6	4	5	5	6	7	7	6	5	7	6	7	7	4	5	4	4	5	3	3	3	3	3
517	1	18	2	4	2	2	3	4	3	3	4	6	5	6	5	6	2	4	3	4	3	3	4	2	4	3
518	2	18	3	7	7	7	6	7	6	7	6	5	4	5	5	5	5	4	4	5	3	4	4	3	3	4
519	2	24	5	3	3	4	4	4	3	5	5	5	5	5	4	4	4	4	4	5	3	4	3	4	4	4
520	1	20	1	4	5	6	5	6	6	5	7	3	4	4	4	3	5	4	3	4	4	3	4	3	4	3
521	2	25	3	5	4	4	4	4	4	3	3	3	3	4	5	4	3	3	2	3	2	1	3	2	1	2
522	1	24	3	5	5	6	5	5	5	4	5	4	4	6	5	6	4	2	3	4	3	3	4	2	3	4
523	2	20	4	5	5	6	6	4	5	3	4	3	2	3	4	4	4	4	4	4	4	3	4	4	4	4
524	2	24	2	6	7	7	5	3	5	5	6	4	5	6	5	4	5	5	5	4	5	4	4	4	4	4
525	2	22	3	4	4	4	5	4	5	3	4	7	6	6	5	6	5	4	5	4	4	2	3	2	1	2
526	1	25	3	5	5	5	5	5	5	4	4	3	5	3	5	4	3	4	3	4	4	3	2	4	3	3
527	1	23	5	6	7	7	5	6	7	6	5	7	7	7	7	7	6	5	6	6	7	5	4	5	5	5
528	1	18	5	5	5	4	4	4	3	4	4	3	4	3	4	5	2	3	4	3	3	3	2	2	3	3
529	1	24	1	6	6	5	6	5	5	6	4	7	7	6	6	5	5	5	5	5	5	4	4	3	4	4
530	2	22	4	1	3	5	4	4	3	3	4	4	5	3	4	6	3	2	2	2	3	2	2	2	2	2
531	2	20	1	4	6	3	6	3	4	4	5	6	6	7	6	6	3	4	4	2	4	2	2	2	2	3
532	2	20	5	4	3	3	4	5	3	5	4	4	4	6	4	5	3	4	4	2	3	3	1	2	2	2
533	2	18	2	5	5	4	5	4	5	4	4	6	7	7	7	7	4	4	4	3	3	4	4	4	3	3
534	2	21	5	5	6	4	6	7	5	6	6	4	4	4	6	3	4	4	3	3	4	3	3	3	3	4
535	2	24	4	3	3	4	6	4	4	5	5	5	6	5	7	6	4	3	3	3	3	3	1	2	2	2
536	2	25	5	7	6	5	7	6	7	7	6	6	6	7	5	7	3	4	5	4	4	2	4	2	2	3
537	2	19	4	3	4	4	3	4	4	3	3	3	4	4	3	3	3	3	3	3	2	1	3	1	2	2
538	1	20	4	4	4	3	6	5	6	4	5	6	5	6	6	5	4	4	4	3	4	4	3	3	3	2
539	1	25	4	2	2	4	3	3	4	3	4	4	4	5	4	4	5	3	5	4	4	4	3	4	4	5
540	1	25	4	4	6	5	4	4	4	4	3	7	7	7	5	6	4	4	4	3	4	3	4	3	3	3
541	2	23	4	6	6	6	7	7	7	6	7	3	6	4	3	5	6	4	4	5	5	3	4	4	3	4
542	2	25	2	3	4	4	4	4	3	3	5	5	5	4	4	5	2	2	2	3	3	1	2	2	2	2
543	1	25	1	4	2	4	3	4	3	3	3	6	4	5	6	5	3	3	4	3	3	3	2	2	2	2
544	2	23	3	3	1	2	2	3	3	2	3	5	5	5	5	5	2	3	3	3	3	2	1	2	3	1
545	2	20	1	4	3	3	4	4	4	4	4	6	7	6	6	6	4	4	4	4	5	2	2	3	2	2
546	1	25	4	3	5	5	6	5	5	6	6	4	4	5	4	4	3	4	5	3	4	2	3	3	3	2
547	1	21	2	4	4	3	4	4	3	4	3	5	6	6	6	6	4	6	5	4	4	6	4	5	6	4
548	2	21	5	4	4	3	3	5	4	3	4	7	7	6	6	7	5	5	4	4	4	4	5	5	5	3
549	1	22	2	4	5	4	3	3	4	4	4	5	6	4	5	4	2	3	4	4	3	3	1	2	2	3
550	2	23	4	4	4	4	4	5	4	5	4	4	5	5	5	5	2	2	3	3	2	3	3	3	3	3
551	1	22	2	4	3	3	3	3	4	3	3	4	3	2	3	3	2	2	3	3	2	1	2	3	2	1
552	2	23	2	4	4	4	3	4	3	4	3	6	7	7	5	6	4	5	5	4	5	5	5	4	5	3
553	2	24	4	3	4	5	3	5	4	4	3	4	6	4	4	4	3	3	4	3	4	2	2	3	2	3
554	2	24	2	6	7	6	4	4	4	4	5	3	3	4	4	5	2	2	2	1	2	2	2	2	1	1
555	2	25	3	5	5	4	3	4	5	4	5	2	3	4	2	4	3	3	3	3	3	3	3	3	2	2
556	1	19	3	6	7	6	5	5	5	5	5	4	3	3	4	4	5	5	5	4	5	4	4	3	4	4
557	1	24	2	7	7	7	5	7	6	7	7	7	6	6	5	5	5	5	4	6	4	4	4	4	4	4
558	1	19	5	2	2	2	4	4	3	3	3	6	4	6	6	6	4	4	3	3	4	3	3	2	5	3
559	2	24	4	5	5	4	5	6	6	6	5	6	7	5	5	6	6	6	5	6	6	5	4	4	5	4
560	2	18	3	3	4	3	3	3	4	4	4	4	5	5	4	3	4	3	3	3	2	4	3	3	3	3
561	2	24	5	5	6	5	5	7	5	5	3	3	4	5	3	3	4	3	5	4	4	5	5	5	4	4
562	1	22	2	4	4	4	3	2	3	3	3	3	4	4	4	5	3	3	3	3	3	2	3	4	3	3
563	1	20	5	4	4	5	5	4	4	4	4	4	3	2	3	4	4	4	4	3	4	3	4	3	3	3
564	1	25	1	3	3	3	4	4	3	3	2	5	6	5	5	5	4	2	3	4	3	3	2	4	2	3
565	1	22	3	5	4	4	5	5	4	6	4	3	4	4	4	4	3	3	3	2	3	3	1	2	2	2
566	2	20	2	5	6	5	7	5	5	5	4	5	2	4	5	3	5	4	4	4	4	3	2	1	2	2
567	1	21	4	6	6	6	7	5	7	6	6	4	5	5	4	4	5	4	4	4	6	3	3	3	2	4
568	1	22	2	2	4	4	3	3	4	2	2	4	3	3	3	3	1	1	1	1	1	1	1	1	1	1
569	2	21	4	4	4	6	3	4	4	3	4	5	5	3	4	6	5	4	5	3	4	2	3	4	3	4
570	1	19	2	5	5	5	5	6	5	4	5	4	7	4	5	3	4	4	3	5	4	3	4	5	4	4
571	1	19	5	4	3	3	3	3	3	3	3	5	6	6	6	5	4	4	4	4	4	3	3	4	4	2
572	2	18	5	5	6	7	4	5	4	5	5	5	6	3	4	4	4	5	4	5	5	4	4	2	4	3
573	1	24	5	5	4	4	4	4	4	3	3	4	3	3	3	4	3	3	3	2	2	1	1	2	2	1
574	2	22	1	5	4	5	4	3	3	4	4	5	4	4	5	4	3	1	3	2	2	2	1	3	3	2
575	2	21	4	4	5	4	4	4	5	5	4	4	4	3	2	4	3	4	4	4	3	2	3	3	3	2
576	2	20	5	5	4	2	4	5	5	6	3	4	5	5	4	4	3	4	3	3	3	4	2	2	3	3
577	1	19	1	6	4	4	6	3	4	5	4	3	2	3	3	3	2	2	2	1	2	1	1	1	1	1
578	2	24	4	4	4	4	4	4	5	5	4	4	3	4	4	4	3	4	4	4	4	2	2	2	2	2
579	1	19	2	4	4	5	4	5	3	3	5	5	4	3	4	5	4	4	3	4	4	3	2	3	3	3
580	1	20	1	3	6	4	4	4	3	3	4	5	4	6	6	7	2	4	4	3	3	2	2	2	3	2
581	1	24	3	6	6	5	6	5	5	6	5	3	5	5	5	4	4	4	4	3	4	1	2	3	2	2
582	2	24	1	4	3	4	5	6	6	5	6	4	4	3	4	2	3	4	3	3	2	2	3	2	3	3
583	1	21	1	1	3	1	2	3	3	3	4	6	4	4	5	5	5	3	2	4	4	1	2	2	1	1
584	1	21	4	3	4	4	3	4	3	4	4	5	5	4	6	5	5	3	3	4	5	3	4	3	4	2
585	2	22	2	5	6	4	2	3	4	4	5	4	4	5	4	4	3	4	4	5	4	4	3	3	4	3
586	1	22	3	7	7	7	5	4	5	4	4	4	4	4	4	3	4	3	5	4	4	4	2	4	3	4
587	1	23	5	3	3	3	4	3	3	4	5	4	4	5	4	4	4	2	4	3	3	3	4	4	3	3
588	1	25	5	3	4	3	5	5	5	6	4	4	5	3	5	5	4	4	4	4	3	4	3	3	3	4
589	1	23	1	3	4	4	3	5	3	3	4	4	5	4	3	5	2	3	2	1	2	2	2	2	3	3
590	1	18	4	6	4	5	3	4	4	4	3	6	4	5	5	4	3	2	3	3	3	2	2	2	3	3
591	1	19	4	4	3	4	3	3	2	2	3	6	6	6	5	5	3	3	3	3	3	2	1	1	2	2
592	2	22	5	5	5	5	5	5	6	5	5	3	4	3	4	3	3	4	3	3	4	3	2	3	4	3
593	1	21	3	3	4	4	2	2	3	3	4	5	4	4	4	6	3	4	5	4	4	2	3	2	3	3
594	1	20	2	7	7	7	5	6	4	5	5	3	2	2	2	4	5	6	6	4	5	5	4	5	4	5
595	2	21	3	5	4	5	5	6	4	5	3	5	4	5	5	6	4	4	4	3	4	2	3	3	3	3
596	1	19	2	5	4	5	5	5	6	4	5	3	4	4	4	4	2	4	3	2	2	2	3	1	3	2
597	2	23	5	4	5	5	3	3	4	4	5	6	6	5	5	6	3	4	3	4	3	3	4	3	2	2
598	1	21	2	2	3	2	4	3	2	4	3	4	3	4	4	3	3	3	3	2	2	1	2	2	2	1
599	1	25	4	6	7	7	4	6	6	6	6	4	6	5	6	5	5	5	4	4	5	4	3	4	3	4
600	1	18	1	3	3	4	3	3	3	3	3	6	7	6	5	6	4	3	3	3	4	3	3	3	3	3
601	1	19	1	6	6	7	5	5	5	5	3	4	5	5	3	4	3	3	2	3	3	2	3	2	3	2
602	1	23	5	5	5	5	6	5	4	5	5	5	2	5	4	3	4	4	3	4	3	1	2	2	3	2
603	1	25	4	3	3	4	2	3	3	2	3	5	5	3	4	3	3	3	2	3	3	2	1	1	2	2
604	1	20	3	5	5	4	4	4	4	4	4	3	4	3	6	3	3	4	3	3	3	4	4	3	3	3
605	1	23	4	4	5	5	5	4	4	4	4	6	5	4	5	5	4	3	3	2	3	2	2	3	1	3
606	1	24	1	2	3	4	4	5	2	3	4	5	4	6	4	5	4	2	3	3	3	2	3	4	4	4
607	1	25	1	5	3	6	4	5	4	3	4	5	3	3	3	3	4	4	4	2	3	2	3	2	4	3
608	1	25	4	3	4	4	2	3	3	3	5	2	3	2	2	2	4	2	5	4	4	2	2	3	3	3
609	1	18	4	4	3	3	1	3	2	3	2	6	7	7	6	6	4	3	3	4	3	2	2	3	3	2
610	2	19	1	4	4	3	5	4	3	4	4	5	7	7	7	7	5	5	4	4	6	4	6	4	4	5
611	1	20	3	6	5	4	5	5	6	5	5	4	4	7	5	7	6	5	6	5	7	4	4	5	4	5
612	2	18	5	3	2	3	3	4	4	3	4	4	3	4	3	5	2	3	2	2	3	2	3	3	2	1
613	2	23	5	2	5	3	5	5	5	4	4	6	5	6	6	6	3	4	3	4	3	4	3	4	3	4
614	1	18	4	5	4	4	3	4	3	4	4	6	5	6	4	7	3	4	3	4	2	3	2	2	3	1
615	2	25	5	4	3	4	3	4	4	4	4	5	5	4	5	3	3	3	4	3	3	4	3	3	5	2
616	2	19	1	7	6	6	6	6	7	6	5	7	6	6	6	4	5	5	4	6	4	5	5	5	4	4
617	1	22	1	5	6	5	4	5	3	6	4	6	6	7	5	5	4	4	3	4	3	3	3	2	3	2
618	1	18	4	5	4	4	6	6	5	5	5	2	3	2	4	3	5	4	5	4	5	4	4	5	3	4
619	2	24	4	6	6	5	4	4	5	4	5	6	6	7	6	6	4	3	2	4	5	4	4	4	4	4
620	2	18	4	3	5	3	3	3	4	3	3	5	5	4	6	5	2	3	2	3	3	2	1	2	2	3
